# Supplementary material for: Rapid and Cost-Efficient Enterovirus Genotyping from Clinical Samples Using Flongle Flow Cells
Source: Genes (Basel). 2019 Aug 29;10(9):659. doi: 10.3390/genes10090659 (PMC6770998; doi:10.3390/genes10090659)
Supplement: Supplementary file 1 [file genes-10-00659-s001.zip]

Archive with 6 entries (5 files):
- 2_Gradel_SI_files (resubmited after reviewers)/
- 2_Gradel_SI_files (resubmited after reviewers)/All_Sanger.fasta
- 2_Gradel_SI_files (resubmited after reviewers)/SupplementaryText S1.pdf
- 2_Gradel_SI_files (resubmited after reviewers)/Table S1.pdf
- 2_Gradel_SI_files (resubmited after reviewers)/Table S2.pdf
- 2_Gradel_SI_files (resubmited after reviewers)/Table S3.pdf
