# Supplementary material for: Rapid and Cost-Efficient Enterovirus Genotyping from Clinical Samples Using Flongle Flow Cells
Source: Genes (Basel). 2019 Aug 29;10(9):659. doi: 10.3390/genes10090659 (PMC6770998; doi:10.3390/genes10090659)
Supplement: Supplementary file 1 [file genes-10-00659-s001.zip › 2_Gradel_SI_files (resubmited after reviewers)/All_Sanger.fasta]

>GEV16_Sanger
TCATACATCCCAAGTTGTCCCCAGTGACACTATGCAAACCAGACATGTCGTCAACCACCA
CATTAGGTCAGAATCATCAATTGAGAACTTCCTGAGTAGATCGGCGTGTGTCTACATTGA
CGTATATAGCACAAAAGAGAATGGTGATATTAAACGCTTCACCAACTGGAAAATCAATAC
GCGTCAGGTTGTCCAATTAAGGCGCAAACTGGAGATGTTCACTTATATCAGATTTGATGT
GGAAGTTACATTTGTGATAACAAGCACTCAAGGGACGTCAACCCAAACAAATACAGACAC
CCCAGTGCTCACACATCAGGTG
>GEV17_Sanger
TAATGCTAGTGATGAGAACCTTATTGAAACCCGCTGTGTGATGAATCGAAACGGGGTTAA
TGAAGCGAGTGTAGAGCACTTTTACTCTCGTGCAGGGCTGGTAGGAGTTGTGGAGGTGAA
GGATTCGGGTACTAGCCTGGATGGGTACACAGTTTGGCCCATAGATGTGATGGGTTTCGT
GCAACAGCGGCGCAAATTAGAACTGTCAACATATATGCGCTTTGATGCCGAGTTCACCTT
TGTGTCTAACCTCAATGACAGTACGACGCCTGGGATGCTGCTGCAGTAC
>GEV1_Sanger
GCACACCTCACAGGTGGTACCGAGTGACACAATGCAGACACGGCACGTAATCAACTACCA
CACCAGATCAGAGTCGTCAATAGAGAACTTTATGGGTAGAGCAGCGTGTGTGTACATCGC
TCAATATGCCACAGAGAAAGTCAATGACGAGTTAGACAGGTACACCAACTGGGAAATAAC
AACCAGGCAAGTGGCACAATTGAGACGGAAACTGGAAATGTTCACATACATGAGATTCGA
CCTTGAGATTACATTTGTCATCACCAGTTCCCAGCGCACCTCAACCACATATGCATCGGA
TTCCCCTCCACTAACGCACCAAGTG
>GEV22_Sanger
AGCATCGTCAAATGCTAGTGACAGAAATCTCATTGAGACGAGATGTGTGTTGAACCACCA
CTCCACACAGGAGACAGCCATTGGGAACTTCTTTAGCCGTGCTGGCTTGGTTAGCATTAT
CACAATGCCCACCACGGGCACACAAAACACAGACGGTTACGTTAACTGGGACATTGATTT
GATGGGATATGCTCAATTGCGGCGCAAATGCGAGTTGTTTACATATATGCGCTTTGATGC
CGAATTCACATTTGTCGTGGCCAAACCCAACGGTGAGTTAGTCCCTCAATTACTACAGTA
T
>GEV2_Sanger
GCACACCTCACAGGTGGTACCGAGTGACACAATGCAGACACGGCACGTAATCAACTACCA
CACCAGATCAGAGTCGTCAATAGAGAACTTTATGGGTAGAGCAGCGTGTGTGTACATCGC
TCAATATGCCACAGAGAAAGTCAATGACGAGTTAGACAGGTACACCAACTGGGAAATAAC
AACCAGGCAAGTGGCACAATTGAGACGGAAACTGGAAATGTTCACATACATGAGATTCGA
CCTTGAGATTACATTTGTCATCACCAGTTCCCAGCGCACCTCAACCACATATGCATCGGA
TTCCCCTCCACTAACGCACCA
>GEV3_Sanger
AGCGTCGTCAAATGCTAGTGACAGAAATCTCATTGAGACGAGATGTGTGTTGAACCACCA
CTCCACACAGGAGACAGCCATTGGGAACTTCTTTAGCCGTGCTGGCTTGGTTAGCATTAT
CACAATGCCCACCACGGGCACACAAAACACAGACGGTTACGTTAACTGGGACATTGATTT
GATGGGGTATGCTCAATTGCGGCGCAAATGCGAGTTGTTTACATATATGCGCTTTGATGC
CGAATTCACATTTGTCGTGGCCAAACCCAACGGTGAGTTAGTCCCTCAATTACTACAGTA
T
>GEV4_Sanger
GCACACCTCACAGGTGGTACCGAGTGACACAATGCAGACACGGCACGTAATCAACTACCA
CACCAGATCAGAGTCGTCAATAGAGAACTTTATGGGTAGAGCAGCGTGTGTGTACATCGC
TCAATATGCCACAGAGAAAGTCAATGACGAGTTAGACAGGTACACCAACTGGGAAATAAC
AACCAGGCAAGTGGCACAATTGAGACGGAAACTGGAAATGTTCACATACATGAGATTCGA
CCTTGAGATTACATTTGTCATCACCAGTTCCCAGCGCACCTCAACCACATATGCATCGGA
TTCCCCTCCACTAACGCACCAAGTG
>GEV5_Sanger
GCACACCTCACAGGTGGTACCGAGTGACACAATGCAGACACGGCACGTAATCAACTACCA
CACCAGATCAGAGTCGTCAATAGAGAACTTTATGGGTAGAGCAGCGTGTGTGTACATCGC
TCAATATGCCACAGAGAAAGTCAATGACGAGTTAGACAGGTACACCAACTGGGAAATAAC
AACCAGGCAAGTGGCACAATTGAGACGGAAACTGGAAATGTTCACATACATGAGATTCGA
CCTTGAGATTACATTTGTCATCACCAGTTCCCAGCGCACCTCAACCACATATGCATCGGA
TTCCCCTCCACTAACGCACCAAGTG
>GEV7_Sanger
AGCGTCGTCAAATGCTAGTGACAGAAATCTCATTGAGACGAGATGTGTGTTGAACCACCA
CTCCACACAGGAGACAGCCATTGGGAACTTCTTTAGCCGTGCTGGCTTGGTTAGCATTAT
CACAATGCCCACCACGGGCACACAAAACACAGACGGTTACGTTAACTGGGACATTGATTT
GATGGGGTATGCTCAATTGCGGCGCAAATGCGAGTTGTTTACATATATGCGCTTTGATGC
CGAATTCACATTTGTCGTGGCCAAACCCAACGGTGAGTTAGTCCCTCAATTACTACAGTA
T
>GEV9_Sanger
AGCTACGTCCAACGCCTCTGACGAGAATTTGATAGAAACAAGGTGTGTAGTCAACAAAAA
TAGTGTGGAAGAGGCTAGCATAAATCACTTCTTTTCTCGTGCTGCTTTAGTTGGTAAGGT
GGAACTAAACGACACAGGCACGAGCGCCACTGGATTCACTAACTGGGATATAGACATAAT
GGGGTACGCACAATTGCGCAGAAAATTGGAGATGTTCACCTACATGCGCTTCAATGCAGA
GTTCACCTTTGTGGCCACTACCAGAGCGGGGCAAGTGCCATCCAGGGTACTCCAATAC
>NEV19_Sanger
GCATACGTCTCAAGTGGTGCCTAGTGATACTATTCAGACCAGACATGTGCAAAATTTCCA
CTCTAGATCGGAGTCTACCATAGAGAACTTCCTGAGTAGATCCGCATGCGTGCACATAGC
TAACTACAACGCAAAAGGTGATAAAACAGACGTCAACAGGTTTGACAGATGGGAGATCAA
CATCCGGGAAATGGTGCAATTGCGGAGGAAGTGCGAGATGTTCACTTACCTACGCTTTGA
CGTTGAAGTGACATTCGTGATAACCAGTAAGCAGGACCAGGGAACCAACCTGAACCAGGA
TATGCCAGTGCTCACACATCAGATC
>NEV1_Sanger
AGCGTCGTCAAATGCTAGTGACAAAAATCTCATTGAGACGAGATGTGTGTTGAACCATCA
CTCCACACAGGAGACAGCCATTGGGAACTTCTTTAGCCGTGCTGGCTTGGTTAGCATTAT
CACAATGCCCACCACGGGCACACAAAACACAGACGGTTACGTTAACTGGGACATTGATTT
GATGGGATATGCTCAATTGCGGCGCAAATGCGAGTTGTTCACATATATGCGCTTTGATGC
TGAATTCACATTTGTCGTGGCCAAACCCAACGGTGAGCTAGTCCCTCAATTACTACAGTA
T
>NEV2_Sanger
AGCATCATCAAATGCTAGTGACGAGAGTATGATTGAGACACGGTGTGTTCTCAATTCACA
CAGCACAGCTGAGACTACTCTCGATAGTTTCTTTAGCAGGGCGGGGTTAGTTGGGGAGAT
AGATCTCCCTCTAGAGGGCACAACGAACCCAAACGGTTATGCTAACTGGGACATAGACAT
AACTGGTTACGCACAAATGCGGAGGAAGGTGGAACTGTTCACCTACATGCGTTTTGACGC
AGAGTTCACCTTCGTTGCATGCACACCAACCGGGGAGGTTGTCCCACAACTGCTCCAATA
C
>NEV35_Sanger
GGCTTCATCTACAGCCACAGATGGTAATCTAATTGAAACTAGATGTGTTGTAAATTCCAA
CGGTACTCGCGAAACCCATATTGAGCACTTCTTTTCTAGATCAGGATTGGTGGGTGTCAT
GGAGGTGGATGATACAGGCACTAGTGGCAAAGGATTCTCGAACTGGGATATTGACATCAT
GGCGTTCGTGCAGTTGCGCCGCAAACTTGAAGCATTCACATACATGCGGTTTGATGCAGA
GTTCACCTTCGTCACCAACTTGGAAAATGGGCTCACAAATAATAGTGTGATCCAATAC
>NEV36_Sanger
ACACACCTCACAAGTTGATCCCAGCGACACCCTGCAAACCAGACACGTGGTAAATTTCCA
CTCACGATCCGAATCCACTGTGGAAAACTTCATGGGGCGTGCCGCCTGCGTATTTATGGA
TCAGTACAAGCTAAATGGAGAAGAAACATCTACTGACAACTTTGCAGTGTGGACCATAAA
CGTTAGGGAGATGGCACAGTTGAGAAGAAAGTGTGAAATGTTCACGTACATGCGTTTCGA
CATAGAGATGACGATGGTGATCACTAGTTGCCAAGATCAAGGAACGCAGTTAGAGCAAGA
CATGCCTGTTTTGACACATCAGATC
>NEV38_Sanger
GCATACATCTCAAGTTGTCCCAGGTGACACTATGCAAACACGTCACGTCAAAAATTATCA
TTCGAGATCTGAGTCGACAATTGAGAACTTCGTTTGCAGGTCCGCGTGTGTTTATTTCAC
AGAGTACGAGAACTCAGGATCAAACCGGTATGCTGAATGGGTGATAACAACTCGCCAAGC
AGTACAATTGAGAAGAAAGTTGGAGTTCTTCACATACATGAGGTTTGATTTAGAACTCAC
CTTTGTTATCACGAGCACTCAGCAACCCTCTACAACCCAGAACCAGG
>NEV39_Sanger
ACACACCTCACAAGTTGATCCCAGCGACACCCTGCAAACCAGACACGTGGTAAATTTCCA
CTCACGATCCGAATCCACTGTGGAAAACTTCATGGGGCGTGCTGCCTGCGTATTTATGGA
TCAGTACAAGCTAAATGGAGAAGAAACATCTACTGACAACTTTGCAGTGTGGACCATAAA
CGTTAGGGAGATGGCACAGTTGAGAAGAAAGTGTGAAATGTTCACGTACATGCGTTTCGA
CATAGAGATGACGATGGTGATCACTAGTTGCCAAGATCAAGGAACGCAGTTAGAGCAAGA
CATGCCTGTTTTGACACATCAGATC
>NEV3_Sanger
ACACACCTCACAAGTTGATCCCAGTGACACCCTGCAAACCAGACACGTGGTAAATTTCCA
CTCACGATCCGAATCCACTGTGGAAAACTTCATGGGGCGTGCCGCCTGCGTATTTATGGA
TCAGTACAAGCTAAATGGAGAAGAAACATCTACTGACAACTTTGCAGTGTGGACCATAAA
CGTTAGAGAGATGGCACAGTTGAGAAGAAAGTGTGAAATGTTCACGTACATGCGTTTCGA
CATAGAGATGACGATGGTGATCACTAGTTGCCAAGATCAAGGAACGCAGTTAGAGCAAGA
CATGCCTGTTTTGACACATCAGATC
>NEV40_Sanger
GCACACCTCACAGGTGGTACCAAGCGACACAATGCAGACACGGCACGTAATCAACTACCA
CACCAGATCAGAGTCGTCAATAGAGAACTTTATGGGTAGAGCAGCGTGTGTTTACATCGC
TCAGTATGCCACAGAGAAAGTCAATGACGATTTAGACAGGTACACCAACTGGGAAATAAC
AACCAGGCAAGTGGCACAATTGAGACGGAAATTGGAAATGTTCACATACATGAGATTCGA
CCTTGAGATTACATTTGTTATCACCAGTTCCCAGCGCACCTCGACCACATATGCATCGGA
TTCCCCTCCACTAACGCACCAAGTG
>NEV41_Sanger
GCACACCTCACAGGTGGTACCAAGCGACACAATGCAGACACGGCACGTAATCAACTACCA
CACCAGATCAGAGTCGTCAATAGAGAACTTTATGGGTAGAGCAGCGTGTGTTTACATCGC
TCAGTATGCCACAGAGAAAGTCAATGACGATTTAGACAGGTACACCAACTGGGAAATAAC
AACCAGGCAAGTGGCACAATTGAGACGGAAATTGGAAATGTTCACATACATGAGATTCGA
CCTTGAGATTACATTTGTTATCACCAGTTCCCAGCGCACCTCGACCACATATGCATCGGA
TTCCCCTCCACTAACGCACCAAGTG
>NEV44_Sanger
AGCTTCATCCACAGCCACAGACGGTAACTTGATTGAGACTAGATGTGTTGTGAATTCCAA
CGGTACTCGTGAGACACACATTGAGCACTTTTTCTCTAGGTCAGGATTGGTGGGTGTGAT
GGAAGTAGATGACACAGGCACTAGTGGTAAGGGGTTCTCGAACTGGGATATCGATATTAT
GGCGTTTGTGCAACTACGCCGTAAACTTGAAGCATTCACATACATGCGATTTGACGCAGA
GTTTACCTTTGTTACCAATTTGGAAAATGGGCTTACTAATAACAGTGTAATTCAATAC
>NEV4_BCR1_Sanger
GAGCATCATCAAATGCTAGTGACGAGAGTATGATTGAGACACGGTGTGTTCTCAATTCACACAGCACAGCTGAGACTAC
TCTCGATAGTTTYTTNAGCAGGGCGGGGTTAGTTGGGGAGATAGANCTCCCTCTAGAGGGCACAACRAACCCAAACGGT
TATGCTAANTGGGACATAGACATAACTGGTTACGCACAAATGCGGAGGAAGGTGGAACTGTTCACCTACATGCGTTTTG
ACGCAGAGTTCACCTTCGTTGCATGCACNCCAACCGGGGAGGTTGTCCCAC
>NEV4_Sanger
AGCATCATCAAATGCTAGTGACGAGAGTATGATTGAGACACGGTGTGTTCTCAATTCACA
CAGCACAGCTGAGACTACTCTCGATAGTTTTTTCAGCAGGGCGGGGTTAGTTGGGGAGAT
AGACCTCCCTCTAGAGGGCACAACAAACCCAAACGGTTATGCTAATTGGGACATAGACAT
AACTGGTTACGCACAAATGCGGAGGAAGGTGGAACTGTTCACCTACATGCGTTTTGACGC
AGAGTTCACCTTCGTTGCATGCACGCCAACCGGGGAGGTTGTCCCACAATTGCTCCAGTA
C
>NEV6_Sanger
ACATACCTCACAAGTTGATCCCAGCGACACCCTGCAAACCAGACACGTGGTAAATTTCCA
CTCACGATCCGAATCCACTGTGGAAAACTTCATGGGGCGTGCCGCCTGCGTATTTATGGA
CCAGTACAAGCTAAATGGAGAAGAAACATCTACTGACGACTTTGCAGTGTGGACCATAAA
CGTCAGGGAGATGGCACAGTTGAGAAGAAAGTGTGAAATGTTCACGTACATGCGTTTCGA
CATTGAGATGACGATGGTAATCACTAGTTGCCAAGACCAAGGAACGCAGTTAGAGCAAGA
CATGCCTGTTTTGACACACCAGATC
>NEV7_Sanger
TCACACATCTCAAGTCGTCCCCAGTGATACCATGCAAACCAGGCACGTTGTCAACCATCA
CATTAGATCGGAATCTTCAATAGAGAATTTTCTGAGTAGATCAGCATGTGTCTACATTGA
TGTGTATGGCACAAAAGAGAATGGTGACATCAAACGTTTCACAAATTGGAAGATCAACAC
ACGCCAGGTTGTTCAGCTAAGGCGCAAACTGGAGATGTTCACTTACATCAGATTTGACGT
GGAAATAACGTTTGTGATTACAAGCACTCAAGGGACATCAACCCAAGCAAACACAGATAC
CCCAGTGCTTACACACCAAGTG
>NEV8_Sanger
AGCATCATCAAATGCTAGTGACGAGAGTATGATTGAGACACGGTGTGTTCTCAATTCACA
CAGCACAGCTGAGACTACTCTCGATAGTTTCTTTAGCAGGGCGGGGTTAGTTGGGGAGAT
AGATCTCCCTCTAGAGGGCACAACGAACCCAAACGGTTATGCTAACTGGGACATAGACAT
AACTGGTTACGCACAAATGCGGAGGAAGGTGGAACTGTTCACCTACATGCGTTTTGACGC
AGAGTTCACCTTCGTTGCATGCACACCAACCGGGGAGGTTGTCCCACAACTGCTCCAATA
C
>PC_Sanger
GCACACCTCACAGGTGGTACCAAGCGACACAATGCAGACACGGCACGTAATCAACTACCA
CACCAGATCAGAGTCGTCAATAGAGAACTTTATGGGTAGAGCAGCGTGTGTTTACATCGC
TCAGTATGCCACAGAGAAAGTCAATGACGATTTAGACAGGTACACCAACTGGGAAATAAC
AACCAGGCAAGTGGCACAATTGAGACGGAAATTGGAAATGTTCACATACATGAGATTCGA
CCTTGAGATTACATTTGTTATCACCAGTTCCCAGCGCACCTCGACCACATATGCATCGGA
TTCCCCTCCACTAACGCACCAAGTG
